# Supplementary material for: Behaviour of free ranging wild boar towards their dead fellows: potential implications for the transmission of African swine fever
Source: R Soc Open Sci. 2017 May 31;4(5):170054. doi: 10.1098/rsos.170054 (PMC5451812; doi:10.1098/rsos.170054)
Supplement: ESM 1 Table - Details on pictures and visits [file rsos170054supp1.xlsx]

## Sheet: Site 1
Date	Record interval	Total number of pictures	Wild boar	Fox	Raccoon dog	Raccoon / pine marten	Buzzard(s)	Buzzard(s) and raven(s)	Sea eagle	Raven	No animal species identifiable	Number of evaluable pictures	Total carnivores	Total carnivores and wild boar	Total birds
2015-10-27
2015-10-28	1	8		8								8	8	8	0
2015-11-01	4	10	4	6								10	6	10	0
2015-11-05	4	5		3							2	3	3	3	0
2015-11-06	1	8									8	0	0	0	0
2015-11-09	3	18	3	6		6					3	15	6	9	6
2015-11-11	2	4	1	3								4	3	4	0
2015-11-13	2	20		20								20	20	20	0
2015-11-15	2	30		9		21						30	9	9	21
2015-11-18	3	24	3	18							3	21	18	21	0
2015-11-20	2	16		16								16	16	16	0
2015-11-22	2	583		429		154						583	429	429	154
2015-11-24	2	194		33		159					2	192	33	33	159
2015-11-27	3	236		194	9	33						236	203	203	33
2015-11-30	3	343		127		3		213				343	127	127	216
2015-12-02	2	18		4		3					11	7	4	4	3
2015-12-04	2	174						174				174	0	0	174
2015-12-08	4	57		30		21					6	51	30	30	21
2015-12-11	3	60		39		21						60	39	39	21
2015-12-16	5	178		121		57						178	121	121	57
2015-12-21	5	54				54						54	0	0	54
2015-12-25	4	51		9		39					3	48	9	9	39
2016-02-13	50	326		120		140		58			8	318	120	120	198
2016-02-18	5	330		128		108	4	14	72		4	326	128	128	198
2016-02-26	8	250		204		44			2			250	204	204	46
2016-03-04		88				55					33			0
2016-03-07	10	234		138		80					16	218	138	138	80
2016-03-11		198				99	22		20		53			0
2016-03-20	13	8				2					6			0
	Number of camera controls	Total number of pictures	Wild boar	Fox	Raccoon dog	Raccoon / pine marten	Buzzard(s)	Buzzard(s) and raven(s)	Sea eagle	Raven	No animal species identifiable	Number of evaluable pictures	Total carnivores	Summe Karnivoren Schweine	Summe Vögel
	26	3525	11	1665	9	1099	26	459	94	0	158	3165	1674	1685	1480

## Sheet: Site 2
		Number of pictures				Number of pictures with wild boar
Date	Record interval	camera 1	camera 2	camera 3	total	camera 1	camera 2	camera 3	total	Fox	Raccoon dog	Raccoon / pine marten	Buzzard(s)	Buzzard(s) and raven(s)	Raven	Sea eagle	Nuthatch	other (e.g. deer)	No animal species identifiable	Number of evaluable pictures	Total carnivores	Total carnivores and wild boar	Total birds
2015-12-02
2015-12-08
2015-12-11	3	108			108	20			20				88							108	0	20	88
2015-12-16	5	131			131				0	30	2		99							131	32	32	99
2015-12-21	5	155			155				0	15			5			135				155	15	15	140
2015-12-25	4	64			64				0	54			8						2	62	54	54	8
2016-01-02	8	68			68				0	54	11					3				68	65	65	3
2016-01-12	10	2			2				0	2										2	2	2	0
2016-01-17	5	46			46				0	33			8						5	41	33	33	8
2016-01-30	13	48			48				0	30		2					4		12	36	32	32	4
2016-02-08	9	87			87	50			50	25	9								2	84	34	84	0
2016-02-13	5	12			12	3			3	8		1								12	9	12	0
2016-02-19	6	18			18				0	9					4				5	13	9	9	4
2016-02-26	7	44			44	8			8	33									3	41	33	41	0
2016-03-07	10	105			105	1			1	84	17							1	2	103	101	102	0
2016-03-07
2016-03-20	13	4			4				0	1			1						2	2	1	1	1
2016-03-25	5	75			75	70			70	3									1	73	3	73	0
2016-04-03	9	26	170	0	196		56		56	52		5				51			6	164	57	113	51
2016-04-16	13		956		956		0		0	914		1	26				1			942	915	915	27
2016-04-17
2016-04-24	8	105		745	850	5			5	9			74							88	9	14	74
2016-05-01	7	0	0	898	898				0	29			859							888	29	29	859
2016-05-08	7	24	27	0	51		11		11	14								1		26	14	25	0
2016-05-14	6	0	100	168	268		0	0	0	49	2				14			4		69	51	51	14
2016-05-17
2016-05-29	15		48	489	537		2		2	7			1					6		16	7	9	1
2016-06-05
2016-06-10	12		56	153	209		7	0	7	8	8		2							25	16	23	2
2016-06-15	5		45	87	132		11	0	11		11									22	11	22	0
2016-06-19
2016-06-27	12		133	141	274		9		9		1							17		27	1	10	0
2016-07-03	6		38	27	65		13		13									6		19	0	13	0
2016-07-11
2016-07-20	17		125	85	210		50	68	118											50	0	50	0
2016-07-26	6		54	81	135		43	51	94											43	0	43	0
2016-09-04	40		841	1409	2250		609	913	1522	121	61		4					8		803	182	791	4
2016-09-16
2016-09-18	14		307	803	1110		285	670	955	10	1	1						3		300	12	297	0
2016-09-25	7		243	319	562		226	123	349											226	0	226	0
2016-10-27	32				0				0											0	0	0	0
	Number of camera controls	camera 1	camera 2	camera 3	total	camera 1	camera 2	camera 3	total	Fox	Raccoon dog	Raccoon / pine marten	Buzzard(s)	Buzzard(s) and raven(s)	Raven	Sea eagle	Nuthatch	other (e.g. deer)	No animal species identifiable	Number of evaluable pictures	Total carnivores	Total carnivores and wild boar	Total birds
Winter	21	1122	1253	1811	4186	157	67	0	224	1448	41	9	1168	0	18	189	5	6	40	3108	1498	1722	1380
Summer	11	0	1890	3594	5484	0	1255	1825	3080	146	82	1	7	0	0	0	0	40	0	1531	229	1484	7
Total	32	1122	3143	5405	9670	157	1322	1825	3304	1594	123	10	1175	0	18	189	5	46	40	4639	1727	3206	1387

## Sheet: Site 3
		Number of pictures				Number of pictures with wild boar
Date	Record interval	camera 1	camera 2	camera 3	total	camera 1	camera 2	camera 3	total	Fox	Polecat/marten	Polecat and fox	Raccoon dog	other	Buzzard	Raven	Buzzard and raven	red kite	Sea eagle	Sea eagle(s) and raven(s)	No animal species identifiable	Number of evaluable pictures camera 1	Total carnivores	Total carnivores and wild boar	Total birds
2015-12-18
2015-12-22	4	605			605				0							605						605	0	0	605
2015-12-29	7	1784			1784				0							1784						1784	0	0	1784
2016-01-07	9	408			408				0	3						405						408	3	3	405
2016-01-14	7	307			307	76			76				3			225						304	3	79	225
2016-01-20	6	30			30				0	9					4						17	13	9	9	4
2016-01-25	5	189			189	8			8	25				9	101						46	143	25	33	110
2016-01-31	6	411			411	15			15	159	11	9	3	50	36	116					12	399	182	197	202
2016-02-07	7	162			162	25			25	4	3			82	25	10					13	149	7	32	117
2016-02-08	1	2			2				0												2	0	0	0	0
2016-02-13									0													0	0	0	0
2016-02-19	6	162			162	14			14	4	18		5		15	2			59	23	22	140	27	41	99
2016-02-24	5	24			24	3			3				1								20	4	1	4	0
2016-02-25
2016-03-04	9	88			88				0					55							33	55	0	0	55
2016-03-11	7	198			198				0	3			1	99	20	22					53	145	4	4	141
2016-03-16	5	216			216				0	12			3	49	42	96			1	9	4	212	15	15	197
2016-03-18
2016-03-29	13	291			291				0	52	5				228						6	285	57	57	228
2016-04-01
2016-04-04
2016-04-06	8	368	339		707				0	63	1		7	132	14						151	217	71	71	146
2016-04-15	9	317	0		317				0	84	3		158	3	52						17	300	245	245	55
2016-04-21	6	243	216		459		12		12	17			91				57				39	165	108	108	57
2016-05-02	11	351	243		594					45			89	6			68				26	208	134	134	74
2016-05-06	4	98	51		149					27			55	9							7	91	82	82	9
2016-05-07
2016-05-11	5	151	165		316	6	9		15	33			87								190	126	120	126	0
2016-05-14
2016-05-17
2016-05-19	8	162	331		493	36	108		144	3			54	3	23		16	12			112	147	57	93	54
2016-05-26	7	441	450		891	36	132		168	5			164				16				88	221	169	205	16
2016-06-02	7	213	69		282	3	6		9	3			87				27				162	120	90	93	27
2016-06-07	5	159	42		201				0	13			45				8				135	66	58	58	8
2016-06-12	5		147		147	0	6		6	2			55				7				83	64	57	57	7
2016-06-17
2016-06-19	7	96	129		225	15	39		54	9			28	6			8				159	66	37	52	14
2016-06-22
2016-06-24
2016-06-24	5	183	138		321	0	3		3	4			55				29				233	88	59	59	29
2016-07-01	7	60	69	4704	4833	2	6	108	116													2	0	2	0
2016-07-05
2016-07-08	7	210	210	9018	9438	6	24	42	72	2			146								9284	154	148	154	0
2016-07-18	10	882	741	15180	16803	6	54	18	78	46			769								15982	821	815	821	0
2016-07-25	7	90	15	11025	11130	3	15	15	33	9			51								11067	63	60	63	0
2016-08-01	7	57	129	3768	3954	9	72	0	81				7	7							3931	23	7	16	7
2016-08-10	9	63	198	2586	2847	39	58	28	125	4											2804	43	4	43	0
2016-08-19	9	68	144	2418	2630	44	83	9	136												2586	44	0	44	0
2016-08-24	5	51	58	1380	1489	37	39	0	76												1452	37	0	37	0
2016-08-30	6			2277	75	15	24	0	39												60	15	0	15	0
2016-09-09	10	59	99	2646	2804	40	73	3	116													40	0	40	0
2016-09-18
2016-09-23	14	393	829	7557	8779	132	205	158	495					1								133	0	132	1
2016-10-07	14	69	213	6677	6959	51	200	328	579					3								54	0	51	3
2016-10-27	20		804	4599	5403	195	755	543	1493													195	0	195	0
	Number of camera controls	camera 1	camera 2	camera 3	total	camera 1	camera 2	camera 3	total	Fox	Polecat/marten	Polecat and fox	Raccoon dog	other	Buzzard	Raven	Buzzard and raven	red kite	Sea eagle	Sea eagle and raven	No animal species identifiable	Number of evaluable pictures camera 1	Total carnivores	Total carnivores and wild boar	Total birds
Winter	21	6405	1014	0	7419	147	21	0	168	549	41	9	503	479	537	3265	125	0	60	32	658	5753	1093	1240	4507
Summer	20	3256	4815	73835	79704	669	1902	1252	3823	100	0	0	1461	17	23	0	111	12	0	0	48138	2396	1561	2230	146
Total	41	9661	5829	73835	87123	816	1923	1252	3991	649	41	9	1964	496	560	3265	236	12	60	32	48796	8149	2654	3470	4653

## Sheet: Site 4
Date	Record interval	Total number of pictures	Wild boar	Fox	Badger	Raccoon	Raccoon dog	Buzzard(s)	other (e.g. deer, squirrel)	No animal species identifiable	Number of evaluable pictures	Total carnivores	Total carnivores and wild boar	Total birds
2016-01-09
2016-01-12	3	19						19			19	0	0	19
2016-01-18	6	32					25	7			32	25	25	7
2016-01-26	8												0
2016-02-05	10	204	12				15	159	4	14	190	15	27	159
2016-02-12	7	39	1				1	28	3	6	33	1	2	28
2016-02-19	7	73	67		3		1	1		1	72	4	71	1
2016-02-24	5	11				3	1		5	2	9	4	4	0
2016-03-02	7										0	0	0	0
	Number of camera controls	Total number of pictures	Wild boar	Fox	Badger	Raccoon	Raccoon dog	Buzzard(s)	other (e.g. deer, squirrel)	No animal species identifiable	Number of evaluable pictures	Total carnivores	Total carnivores and wild boar	Total birds
	8	378	80	0	3	3	43	214	12	23	355	49	129	214

## Sheet: Site 5
Date	Record interval	Total number of pictures	Wild boar	Fox	Polecat	Pine marten	Raccoon dog	Buzzard(s)	Buzzard(s) and raven(s)	Raven(s)	other (e.g. deer)	No animal species identifiable	Number of evaluable pictures	Total carnivores	Total carnivores and wild boar	Total birds
2016-01-12
2016-01-18	6	21	18									3	18	0	18	0
2016-01-28	10	154			15	9	33	67			21	9	145	57	57	67
2016-02-03	6	242		3	21	27	42	90				59	183	93	93	90
2016-02-05	2	51					9		30			12	39	9	9	30
2016-02-13	8	274	30	8			67	87		37		45	229	75	105	124
2016-02-19	6	138	5	5		2	11	91	8	2		14	124	18	23	101
2016-02-24	5	12						4				8	4	0	0	4
	Record interval	Total number of pictures	Wild boar	Fox	Polecat	Pine marten	Raccoon dog	Buzzard(s)	Buzzard(s) and raven(s)	Raven(s)	other (e.g. deer)	No animal species identifiable	Number of evaluable pictures	Total carnivores	Total carnivores and wild boar	Total birds
	7	892	53	16	36	38	162	339	38	39	21	150	742	252	305	416

## Sheet: Site 6
Date	Record interval	Total number of pictures	Wild boar	Fox	Raccoon dog	Pine marten	Buzzard(s)	Buzzard(s) and raven(s)	Raven(s)	No animal species identifiable	Number of evaluable pictures	Total carnivores	Total carnivores and wild boar	Total birds
2016-01-18
2016-01-25	7
2016-01-31	6	304	13	12	1		252	3	19	4	300	13	26	274
2016-02-07	7	225	37	128			9		51		225	128	165	60
2016-02-08	1	311		122		8	17		162	2	309	130	130	179
2016-02-13	5											0	0	0
	Number of camera controls	Total number of pictures	Wild boar	Fox	Raccoon dog	Pine marten	Buzzard(s)	Buzzard(s) and raven(s)	Raven(s)	No animal species identifiable	Number of evaluable pictures	Total carnivores	Total carnivores and wild boar	Total birds
	5	840	50	262	1	8	278	3	232	6	834	271	321	513

## Sheet: Site 7
Date	Record interval	Total number of pictures	Wild boar	Fox	Pine marten	Raccoon dog	Badger	Buzzard(s)	Raven(s)	Buzzard(s) and raven(s)	Sea eagle	others (e.g. deer)	No animal species identifiable	Number of evaluable pictures	Total carnivores	Total carnivores and wild boar	Total birds
2016-01-20
2016-01-28	8	48	1	8				34				3	2	46	8	9	34
2016-02-03	6	204		2	7	6				179		1	9	195	15	15	179
2016-02-05	2	150	2		2			143				1	2	148	2	4	143
2016-02-13	8	89	45	4		1		20		1		1	17	72	5	50	21
2016-02-19	6	78		11	2		2	43	6	5	1	4	6	74	15	15	55
2016-02-24	5	217		19		3		93	1	25		11	65	152	22	22	119
2016-03-02	7	336		12	14	240		6	6			6	52	284	266	266	12
	Number of camera controls	Total number of pictures	Wild boar	Fox	Pine marten	Raccoon dog	Badger	Buzzard(s)	Raven(s)	Buzzard(s) and raven(s)	Sea eagle	others (e.g. deer)	No animal species identifiable	Number of evaluable pictures	Total carnivores	Total carnivores and wild boar	Total birds
	7	1122	48	56	25	250	2	339	13	210	1	27	153	971	333	381	563

## Sheet: Site 8
Date	Record interval	Total number of pictures	Wild boar	Fox	Raccoon dog	Pine marten	Buzzard	Buzzard and raven	Raven(s)	others	No animal species identifiable	Number of evaluable pictures	Total carnivores	Total carnivores and wild boar	Total birds
2016-01-28
2016-02-03	6											0	0	0	0
2016-02-05	2	400			25		18	96	261			400	25	25	375
2016-02-13	8	2380					3	42	2335			2380	0	0	2380
2016-02-19	6	233			85	3	35		17	47	46	187	88	88	52
2016-02-24	5	192	63	9	87		18			3	12	180	96	159	18
	Number of camera controls	Total number of pictures	Wild boar	Fox	Raccoon dog	Pine marten	Buzzard	Buzzard and raven	Raven(s)	others	No animal species identifiable	Number of evaluable pictures	Total carnivores	Total carnivores and wild boar	Total birds
	5	3205	63	9	197	3	74	138	2613	50	58	3147	209	272	2825

## Sheet: Site 9
Date	Record interval	Total number of pictures	Number of pictures confirmatory camera	Wild boar	Fox	Raccoon dog	Raccoon dog and fox	Pine marten	Buzzard	other	No animal species identifiable	Number of evaluable pictures	Total carnivores	Total carnivores and wild boar	Total birds
2016-04-21			2004
2016-05-02			948
2016-05-11			360
2016-05-18			564
2016-05-26	8	225	3965	117	18	54		3	12	5	16	209	75	192	12
2016-06-02	7	843	210	151	83	335				2	263	571	418	569	0
2016-06-07	5	582	162	6	41	518				0	17	565	559	565	0
2016-06-07													0		0
2016-06-12	5	1021	366	105	583	312				0	21	1000	895	1000	0
2016-06-19	7	566			273	287				0	6	560	560	560	0
2016-06-24	5	564		114	240	153				0	57	507	393	507	0
2016-07-01	7	525		148	160	170				0	47	478	330	478	0
2016-07-08	7	317	174	114	3	189				0	11	306	192	306	0
2016-07-18	10	300	408	162	12	75				21	30	270	87	249	0
2016-07-18
2016-07-25	7	474		156		296				0	22	452	296	452	0
2016-07-25													0		0
2016-08-01	7	1898	252	252		1638				6	2	1896	1638	1890	0
2016-08-10	9	453	432	216	64	70				57	46	407	134	350	0
2016-08-19	9	354	456	271	13	26		3		14	27	327	42	313	0
2016-08-19
2016-08-24	5	84	240	51	11					0	22	62	11	62	0
2016-08-30	6	992	198	191	405	317	38			0	41	951	760	951	0
2016-09-09	10	777	522	617	12	103				20		752	115	732	0
2016-09-22
2016-09-23	14	1068	834	930	33	85				8		1056	118	1048	0
2016-10-07	14	2178	42	1419	182	508	4			5		2118	694	2113	0
2016-10-27	20	2184		1831	165	92				17		2105	257	2088	0
	Number of camera controls	Total number of pictures	Number of pictures confirmatory camera	Wild boar	Fox	Raccoon dog	Raccoon dog and fox	Pine marten	Buzzard	other	No animal species identifiable	Number of evaluable pictures	Total carnivores	Total carnivores and wild boar	Total birds
Total	19	15405	8825	6851	2298	5228	42	6	12	155	628	14592	7574	14425	12

## Sheet: species
Site	Wild boar	Fox	Raccoon dog	Polecat, badger, marten	Buzzard	Raven (& buzzard)	Raven, buzzard	Sea eagle	Red hawk	Sea eagle, red hawk	Carnivores	Mammals	Birds	other species	Total
1	11	1665	9		1099	26	1125			0	1674	1685	2250		3935
2 Winter	224	1594	123	10	1175	18	1193	189		189	1727	1951	2575		4526
2 Summer	3080
3 Winter	168	549	503	41	479	3802	4281	92	125	217	1093	1261	8654	#REF!	9915
3 Summer	3823	100	1461	0	17	23	40	0	123	123	1561	5384	80	#REF!	5464
4	80	0	43	6	214		214			0	49	129	428		557
5	53	16	162	74	339	77	416			0	252	305	832		1137
6	50	262	1	8	278	235	513			0	271	321	1026		1347
7	48	56	250	277	339	223	562	1		1	583	631	1125		1756
8	63	9	197	3	74	2751	2825			0	209	272	5650		5922
9 Summer	6851	2298	5228	48	12		12			0	7574	14425	24	#REF!	14449
Total	14451	6549	7977	467	4026	7155	11181	282	248	530	14993	26364	22644	#REF!	49008

[truncated: 5 more sheets: pictures, visits details, visits summary, time, Timeline summer]
